# Supplementary material for: Levels of complement factor H-related 4 protein do not influence susceptibility to age-related macular degeneration or its course of progression
Source: Nat Commun. 2024 Jan 10;15:443. doi: 10.1038/s41467-023-44605-0 (PMC10781981; doi:10.1038/s41467-023-44605-0)
Supplement: Supplementary file 4 — Source Data [file 41467_2023_44605_MOESM4_ESM.xlsx]

## Sheet: Figure2b
Figure 2b - Distribution of log-transformed plasma FHR-4 levels by rs1410996 (IAMDGC 1.1) and rs7531555 genotypes.
rs1410996	rs7531555	Log_FHR4_Norm
AA	CC	0.961
AA	TT	-1.201
GG	CC	-0.382
GG	CC	1.436
GG	CC	0.174
GG	CC	-0.062
AA	CC	0.455
GG	CC	-0.609
GG	CT	-0.292
GG	CC	-0.065
GG	CC	-0.358
GG	CT	0.487
GG	CC	1.399
AG	CC	0.215
GG	CT	0.713
GG	CC	0.989
GG	CC	-2.258
GG	CC	-0.573
GG	CC	0.387
AA	CT	-1.377
GG	CT	-1.754
GG	CC	-0.039
GG	CT	-1.136
GG	CC	-0.282
GG	CC	0.817
GG	CC	1.244
AA	CC	0.179
GG	CC	1.124
GG	CC	0.413
GG	CC	-1.309
GG	CC	1.733
GG	CC	0.346
AG	TT	-0.645
AG	TT	0.245
GG	CC	-0.883
GG	CC	-1.666
GG	CC	0.929
GG	CC	-0.558
GG	CC	-1.449
AA	CT	0.388
AA	TT	0.552
GG	CC	0.961
AA	CC	-0.609
GG	CC	0.646
GG	CC	0.431
GG	CC	1.266
GG	CC	0.055
GG	CC	-0.74
GG	CC	1.072
AG	TT	-1.084
AG	CC	0.103
AA	CT	-0.668
GG	CC	0.282
GG	CC	-1.143
GG	CC	-1.376
AA	TT	-0.044
AA	CC	0.01
GG	CC	-0.275
GG	CT	0.558
GG	CC	-0.705
GG	CC	0.618
AG	CC	-0.414
GG	CC	0.077
GG	CC	0.588
GG	CC	0.489
GG	CC	1.227
AA	CT	0.077
AA	CT	-0.946
GG	CC	1.539
GG	CC	0.163
GG	CC	-1.484
AA	TT	-1.906
GG	CC	-1.614
GG	CC	-0.022
GG	CC	-0.321
GG	CC	0.518
GG	CC	-0.438
GG	CC	-0.275
AA	TT	0.269
GG	CC	1.297
AA	CC	-1.225
AA	CC	0.75
GG	CT	0.203
GG	CT	0.174
GG	CT	0.116
GG	CT	0.772
GG	CC	-0.043
GG	CC	0.519
GG	CC	0.856
AA	TT	-1.083
GG	CC	1.392
GG	CC	0.608
AA	CC	-0.209
GG	CC	1.503
GG	CC	0.443
GG	CC	-0.055
GG	CC	0.874
GG	CC	0.324
GG	CC	0.073
GG	CC	0.337
GG	CC	-0.6
GG	CT	-0.194
AG	TT	-1.119
GG	CC	-1.925
GG	CC	0.873
GG	CC	-0.666
GG	CC	-0.147
GG	CC	1.649
GG	CT	0.297
AA	CC	-0.156
GG	CC	0.577
AA	CC	0.427
GG	CC	0.103
AA	CT	-0.325
GG	CC	-0.332
AA	TT	-0.62
GG	CC	0.285
GG	CC	-2.155
GG	CT	-2.363
GG	CC	0.001
GG	CT	0.38
GG	CT	-0.083
AA	CT	-0.27
GG	CC	0.28
GG	CC	0.957
GG	CT	0.8
GG	CC	0.589
GG	CC	0.365
GG	CC	0.116
GG	CC	1.078
GG	CC	0.87
GG	CT	0.505
GG	CT	-0.49
GG	CC	1.876
AA	CC	1.285
GG	CC	-0.62
AA	CC	-0.129
GG	CC	0.342
GG	CC	0.599
AG	TT	-0.842
GG	CC	-0.895
AA	TT	-2.437
AA	CT	0.732
GG	CC	1.796
GG	CC	1.007
GG	CC	1.364
AA	CC	0.379
GG	CC	-0.52
AA	CC	-0.519
AA	TT	-0.975
AA	CC	0.886
AA	CC	-0.196
GG	CC	1.377
GG	CC	0.536
AA	TT	-0.245
AA	CC	0.497
AA	CC	0.33
GG	CC	0.724
GG	CC	-0.219
GG	CC	0.341
AG	CC	-0.075
GG	CC	1.767
GG	CC	-1.809
GG	CC	0.37
AG	CC	1.205
GG	CC	-0.474
GG	CT	-2.97
GG	CC	0.497
AA	CC	0.905
AA	TT	-0.35
AA	CT	0.047
AG	TT	-1.644
AG	TT	-0.826
GG	CC	-2.059
AA	CC	0.454
GG	CC	0.614
GG	CC	0.709
GG	CC	0.179
GG	CC	-0.873
GG	CC	-0.059
GG	CC	0.183
GG	CC	-0.385
GG	CC	-0.731
GG	CT	-0.448
AA	CC	-0.73
GG	CC	0.651
GG	CC	0.411
AG	CC	0.123
GG	CC	1.282
AA	CC	1.095
GG	CC	-0.509
GG	CC	0.777
GG	CC	-0.298
GG	CC	-0.057
AA	CC	1.029
GG	CT	0.429
GG	CT	0.916
AG	CC	0.055
AA	CC	-0.559
GG	CC	0.548
GG	CC	0.757
AG	CC	-0.884
GG	CC	1.391
AA	TT	-1.676
GG	CC	0.194
AA	CC	-0.309
AA	CC	-0.671
GG	CC	0.878
GG	CC	-1.014
AA	TT	-1.517
GG	CC	1.709
GG	CC	1.164
GG	CC	0.508
GG	CC	1.147
AG	CC	0.799
GG	CC	-0.087
GG	CC	1.213
AA	CT	-1.731
GG	CC	0.97
AG	TT	-0.623
GG	CC	-2.959
AA	CC	0.795
GG	CC	-0.308
GG	CC	0.984
GG	CC	0.687
AG	CC	0.611
GG	CT	-0.309
GG	CC	0.092
GG	CC	1.016
GG	CC	-2.179
GG	CC	0.871
GG	CC	0.888
GG	CC	0.077
GG	CC	0.801
AA	CT	-0.755
AG	CC	0.909
AG	CC	0.213
GG	CC	-0.211
GG	CC	-0.276
AA	CC	-0.443
GG	CC	-1.241
AA	CC	-0.516
GG	CT	0.364
GG	CC	0.981
GG	CC	0.755
GG	CC	0.863
GG	CC	0.737
GG	CC	-2.594
GG	CC	1.155
AA	CC	-0.316
GG	CC	-0.245
AA	CC	-0.911
AA	CC	-0.538
GG	CC	-0.124
GG	CC	1.017
GG	CC	1.512
AA	CT	-0.85
AA	TT	-1.071
AA	TT	-0.198
AA	CC	0.799
GG	CC	1.243
GG	CC	-0.281
GG	CC	-1.469
GG	CC	-0.332
GG	CC	-0.225
GG	CC	1.23
GG	CC	-0.83
AA	CT	-2.649
AA	TT	-0.662
GG	CC	1.515
GG	CT	-0.203
GG	CC	-0.792
GG	CC	-1.034
GG	CC	-0.637
AA	TT	-1.183
AG	TT	-0.679
GG	CC	-2.749
AA	CC	0.254
GG	CC	-0.077
AA	CT	-1.279
GG	CC	-2.529
GG	CC	0.058
GG	CC	-0.417
GG	CC	0.092
AA	TT	-0.732
GG	CC	0.824
AA	CC	0.955
AA	CC	-2.101
GG	CC	0.033
AA	TT	-1.794
GG	CT	-0.829
GG	CC	1.127
AA	CC	-1.105
GG	CC	-0.254
AA	CT	-1.431
GG	CC	0.555
GG	CC	1.907
AA	CC	-0.352
GG	CC	-0.421
GG	CC	-0.328
AA	CT	0.301
AA	CC	-0.915
GG	CC	1.701
AA	CC	0.004
AA	CC	-0.839
GG	CC	-2.155
GG	CC	0.175
GG	CT	-1.208
AA	TT	-0.412
GG	CC	-1.436
GG	CC	0.098
GG	CT	-0.038
GG	CC	-0.418
GG	CC	0.693
GG	CC	0.264
AA	CC	1.645
GG	CC	1.835
AG	CC	0.617
GG	CC	0.577
GG	CC	0.381
GG	CC	-0.133
GG	CC	-0.851
GG	CT	0.772
GG	CC	1.344
AA	CC	-0.605
GG	CC	0.439
AA	CC	-0.156
GG	CC	0.826
GG	CC	1.187
GG	CT	-1.029
GG	CC	1.756
GG	CC	1.523
AA	CC	-1.066
GG	CC	-0.518
GG	CC	0.392
GG	CC	0.694
GG	CC	1.386
AA	TT	-1.287
GG	CC	0.922
AA	CC	1.587
GG	CC	0.636
GG	CC	0.853
AA	CC	-0.449
GG	CC	-0.226
GG	CC	1.448
GG	CC	1.484
GG	CC	-2.639
GG	CC	-1.47
GG	CT	-0.932
AA	TT	-1.186
AG	CC	0.278
AA	TT	-0.855
AG	CC	0.784
GG	CC	0.057
GG	CC	-0.965
GG	CC	0.032
AA	TT	-1.647
GG	CC	1.503
AA	CC	0.53
GG	CC	1.823
GG	CC	0.664
GG	CT	-0.03
GG	CC	0.758
AA	CC	-0.301
GG	CC	0.817
AA	TT	-0.887
AA	CC	0.454
GG	CC	0.087
GG	CC	0.691
GG	CC	0.395
AA	CC	0.945
GG	CC	1.444
AA	TT	-0.664
AG	CC	0.633
AA	CT	-0.335
GG	CC	0.896
GG	CC	0.499
GG	CC	1.419
GG	CC	1.517
AA	CC	0.779
GG	CT	-0.403
GG	CC	1.406
GG	CC	-0.902
AG	CC	0.914
AA	CC	0.215
AA	TT	-1.929
GG	CC	1.444
GG	CC	0.61
AA	TT	-0.346
GG	CC	1.092
GG	CT	0.537
AA	CC	1.14
GG	CC	0.027
AG	CC	1.1
GG	CC	-0.885
GG	CC	-0.283
GG	CT	0.561
AA	TT	-1.522
GG	CT	-1.412
GG	CC	1.605
AG	CC	0.526
GG	CC	-1.01
GG	CC	1.167

## Sheet: Figure 2c
Figure 2c - Distribution of log transformed plasma FHR-4 levels by rs61818956, rs10494745 and rs7531555 genotypes.
rs61818956	Log_FHR4_Norm
CC	0.961
CC	-1.201
CC	-0.382
CT	0.174
CC	-0.062
CC	0.455
CC	-0.292
CC	-0.065
CC	0.487
CC	1.399
CC	-2.758
CC	0.215
CT	0.713
CC	0.989
CC	-2.258
CC	-0.573
CC	-0.733
CC	-0.729
CC	-1.377
CC	-1.754
CC	0.926
CC	-0.039
CT	1.406
CC	-1.136
CC	-0.282
CC	0.817
CC	0.114
CC	1.244
CC	0.179
CC	1.124
CT	0.413
CC	-1.309
CT	1.733
CT	0.346
CC	-0.645
CC	0.245
CC	-0.883
CC	-1.666
CC	0.929
CC	-0.558
CC	-1.449
CC	0.388
CC	0.552
CC	-0.609
CT	0.646
CC	0.431
CT	1.266
CC	0.055
CC	-0.74
CC	0.958
TT	1.072
CC	-1.084
CC	-0.646
CC	0.103
CC	-0.668
CT	0.282
CC	-1.143
TT	-1.376
CC	-0.044
CC	0.01
CC	-0.275
CC	0.558
CC	-1.155
CC	-0.705
CC	0.588
CC	0.489
CC	1.227
CC	0.077
CC	1.269
CC	-0.946
CC	1.539
CC	0.163
CC	-1.484
CC	-2.221
CC	-1.906
CC	-1.614
CC	-0.022
CC	-0.321
CC	0.518
CC	-0.438
CT	-0.275
CC	0.269
TT	1.297
CC	-1.225
CC	0.75
CT	0.203
CC	0.174
CC	0.116
CC	0.772
CC	-0.043
TT	0.856
CC	-1.083
CC	-0.209
TT	1.503
CC	0.443
CC	-0.055
CC	0.874
CC	0.324
CC	0.337
CC	-0.6
CC	-0.194
CC	-1.119
CT	-1.925
CC	-0.165
CC	0.712
CC	-0.147
CT	1.649
CC	0.297
CC	0.487
CC	-0.248
CC	-0.156
CT	0.577
CC	0.427
CT	0.103
CC	-0.325
CC	0.304
CT	-0.332
CC	-0.62
CC	0.285
CC	-2.155
CC	-2.363
CC	0.089
CT	0.001
CT	0.38
CC	-0.27
CC	0.28
CC	-0.54
CC	-2.724
CT	0.957
CC	0.8
CC	-1.423
CC	0.589
CT	0.365
CC	1.078
CT	0.87
CC	0.505
CC	-0.49
TT	1.876
CC	1.285
CT	-0.62
CC	-0.129
CC	0.342
CC	0.599
CT	-0.895
CC	-2.437
CC	0.732
TT	1.796
CC	-0.353
CT	1.007
CT	0.773
CT	1.364
CC	0.379
CC	-0.52
CC	-0.519
CC	-0.772
CC	-0.975
CC	0.886
CC	-0.196
CT	1.377
CC	0.536
CC	-0.245
CC	-0.86
CC	0.497
CC	0.33
CC	1.295
CC	0.593
CC	0.724
CT	-0.219
CC	0.341
CC	-0.075
TT	1.767
CC	-1.809
CC	0.37
CC	1.205
CC	-0.474
CC	-2.97
CT	1.592
CC	-1.556
CC	0.497
CC	0.905
CC	-0.35
CC	0.047
CC	-1.644
CC	-0.826
CC	-2.059
CC	0.454
CT	0.614
CC	0.709
CC	0.179
CC	-0.873
CC	-0.059
CT	0.183
CT	-0.385
CT	-0.731
CC	-0.279
CT	-0.448
CC	-0.73
CT	0.651
CC	0.411
CC	0.123
CT	1.282
CC	1.095
CT	-0.509
CC	0.777
CC	-0.298
CC	-0.057
CC	1.029
CC	0.429
CC	0.916
CC	0.055
CC	-0.559
CC	0.548
TT	0.757
CT	-0.884
CT	1.391
CC	0.194
CC	0.627
CC	-0.309
CC	-0.671
CC	-0.958
CC	-1.014
CC	-1.517
CT	1.709
CT	1.164
TT	0.508
CC	1.147
CC	0.799
CC	-0.087
CT	1.213
CC	-1.731
CT	0.97
CC	-0.156
CC	-0.623
CT	-2.959
CC	-0.678
CC	0.795
CT	-0.308
CT	0.984
CT	0.687
CT	0.611
CC	0.184
CC	-0.309
CC	0.092
CC	1.016
CC	-2.179
CC	0.871
CT	0.888
CT	0.077
CC	0.801
CC	0.319
CC	-0.755
CC	-0.485
CC	0.909
CC	0.311
CC	0.612
CC	0.213
CC	-0.721
TT	-0.211
CC	-0.276
CC	-0.443
CC	-1.241
CC	-0.516
CC	0.364
CC	0.981
CC	-0.162
CC	0.755
CC	0.863
CC	-0.92
CC	0.737
CT	-2.594
CT	1.155
CC	-0.316
CC	-0.245
CC	-1.422
CC	-0.911
CC	-0.538
CC	-0.124
CT	1.017
CC	1.512
CC	-0.85
CC	-1.071
CC	-0.198
CC	0.799
CT	1.243
CC	-0.444
CT	-0.281
CC	-1.469
CT	-0.332
CT	-0.225
CT	1.23
CC	-0.83
CC	-2.649
CC	-0.662
CT	1.515
CC	0.969
CC	-0.203
CC	-0.792
CT	-1.034
CT	-0.637
CC	-1.183
CC	-0.679
CC	-2.749
CC	0.254
CC	-0.077
CC	-1.644
CC	-1.279
CC	-2.529
CT	0.058
TT	-0.417
CC	0.092
CC	-0.732
CC	0.824
CC	0.772
CC	-1.568
CC	0.955
CC	-3.071
CC	-2.101
CC	0.033
CC	-1.794
CT	-0.829
CC	1.127
CC	-1.105
CC	-1.029
CT	-0.254
CC	-1.431
TT	0.555
CC	-1.354
CT	1.907
CC	-0.352
CC	-0.421
CC	-0.328
CC	0.557
CC	0.301
CC	-0.915
CT	1.701
CC	0.004
CC	-0.839
CC	-2.155
CT	0.175
CC	-1.208
CC	-0.412
CC	-1.436
CC	0.707
CC	0.082
CC	0.8
CC	0.098
CT	-0.038
CT	-0.418
CT	1.303
CC	0.693
CT	0.264
CC	1.645
CT	1.835
CC	0.617
CC	0.577
CC	-0.711
CC	0.381
CC	-0.133
CT	-0.851
CC	1.215
CT	0.772
CC	1.344
CC	-0.605
CC	0.439
CC	-0.156
CC	0.826
CC	-0.325
TT	1.187
CC	-1.029
CT	1.756
CC	1.523
CC	-1.066
CC	-1.416
CT	-0.518
CC	0.392
CC	0.694
TT	1.386
CT	1.413
CC	-1.287
CC	-0.593
CT	0.922
CC	1.587
TT	0.636
CT	0.853
CC	-0.449
CC	-0.226
CT	1.484
CC	-2.639
CC	-1.47
CC	-0.932
CC	-1.186
CC	0.278
CC	-0.855
CC	0.784
CC	1.346
CT	0.057
CC	-0.965
CT	0.032
CC	-1.647
CT	1.503
CC	0.53
CC	-0.844
CT	0.103
CT	1.823
CT	0.664
CT	0.352
CT	-0.03
CT	0.959
CC	0.758
CC	-0.301
CC	0.817
CC	-0.887
CC	0.454
CC	0.087
CC	0.691
CC	0.395
CC	0.945
CC	1.444
CC	-0.664
CC	0.836
CC	0.633
CC	-0.335
TT	0.896
CC	0.499
CT	1.419
TT	1.517
CC	0.779
CC	-0.403
TT	1.406
CT	-0.902
CC	0.914
CC	0.738
CC	0.215
CC	-1.929
CT	1.444
CC	0.61
CC	-0.346
CT	1.092
CC	-1.336
CC	0.781
CC	0.537
CC	1.14
CC	0.027
CT	1.1
CC	-0.885
CC	-0.283
CT	-0.157
CC	0.561
CC	-1.522
CC	-1.412
CC	1.605
CC	0.526
CC	-1.01
CC	0.898
CT	1.167
rs10494745	Log_FHR4_Norm
GG	0.961
GG	-1.201
AG	-0.382
GG	1.436
AG	0.174
GG	-0.062
GG	0.455
AG	-0.609
GG	-0.292
GG	-0.065
GG	-0.358
GG	0.487
GG	1.399
GG	-2.758
GG	0.215
GG	0.713
GG	0.989
AA	-2.258
GG	-0.573
GG	-0.733
GG	0.387
GG	-0.729
GG	-1.377
AG	-1.754
GG	0.926
GG	-0.039
GG	1.406
GG	0.122
GG	-1.136
GG	-0.068
GG	-0.282
AG	0.817
GG	0.114
GG	1.244
GG	0.179
GG	1.124
GG	0.413
AA	-1.309
GG	1.733
AG	0.346
GG	-0.645
GG	0.245
AG	-0.883
AA	-1.666
GG	0.929
GG	-0.558
GG	-1.449
GG	0.388
GG	0.552
GG	0.961
GG	-0.609
AG	0.646
GG	1.266
GG	0.055
GG	-0.74
GG	0.958
GG	1.072
GG	-1.084
GG	-0.646
GG	0.103
GG	-0.668
GG	0.282
AG	-1.143
GG	-1.376
GG	-0.044
GG	0.01
GG	-0.275
GG	0.558
AG	-1.155
GG	0.618
GG	-0.414
GG	0.077
GG	0.588
GG	0.489
GG	1.227
GG	1.269
GG	-0.946
GG	1.539
GG	0.163
GG	-2.221
GG	-1.906
AG	-1.614
GG	-0.022
GG	-0.321
GG	0.518
GG	-0.438
AG	-0.275
GG	0.269
GG	1.297
GG	-1.225
GG	0.75
GG	0.203
GG	0.174
GG	0.772
GG	-0.043
GG	-1.083
GG	1.392
AG	0.608
GG	-0.209
GG	1.503
GG	0.443
GG	-0.055
GG	0.874
GG	0.324
AG	0.073
GG	0.337
AG	-0.6
GG	-1.119
GG	-1.925
GG	-0.165
GG	0.873
GG	0.712
AG	-0.666
AG	-0.147
GG	1.649
GG	0.297
AG	0.487
GG	0.343
GG	-0.248
GG	-0.156
GG	0.427
GG	0.103
AG	-0.325
GG	0.304
GG	-0.332
GG	-0.62
GG	0.285
AA	-2.155
GG	0.169
AG	-2.363
GG	0.089
AG	0.001
GG	0.38
GG	-0.083
GG	-0.27
AG	0.28
GG	-0.54
GG	-2.724
AG	0.957
GG	0.8
GG	-1.423
GG	0.589
GG	0.365
GG	1.078
GG	0.505
GG	-0.49
GG	1.876
AG	-0.62
GG	-0.129
AG	0.342
GG	0.599
GG	-0.842
GG	-0.895
GG	-2.437
GG	0.732
GG	1.796
GG	-0.353
GG	1.007
GG	0.773
GG	1.364
GG	0.379
GG	-0.52
GG	-0.519
GG	-0.772
GG	-0.975
GG	0.886
GG	-0.196
GG	1.377
GG	0.536
GG	-0.245
GG	-0.86
GG	0.497
GG	0.33
GG	1.295
GG	0.593
GG	0.724
GG	-0.219
AG	0.341
GG	-0.075
GG	1.767
AG	-1.809
AG	0.37
GG	1.205
AG	-0.474
GG	-2.97
GG	1.592
GG	-1.556
AG	0.497
GG	0.905
GG	-0.35
GG	0.047
GG	-1.644
GG	-0.826
AA	-2.059
GG	0.454
AG	0.614
GG	0.709
GG	0.179
AA	-0.873
GG	-0.059
AG	0.183
AG	-0.385
GG	-0.731
GG	-0.279
GG	-0.448
GG	-0.73
AG	0.651
AG	0.411
GG	0.123
GG	1.282
GG	1.095
GG	-0.509
AG	0.777
AG	-0.298
AG	-0.057
GG	1.029
GG	0.429
GG	0.916
GG	0.055
GG	-0.559
AG	0.548
GG	0.757
GG	-0.884
GG	-1.676
AA	0.194
GG	0.627
GG	-0.671
GG	0.878
AG	-1.014
GG	-1.517
GG	1.709
GG	1.164
GG	0.508
GG	1.147
GG	0.799
GG	-0.087
GG	1.213
GG	-1.731
GG	0.97
GG	-0.156
GG	-0.623
GG	-2.959
GG	-0.678
GG	0.795
GG	-1.661
GG	-0.308
GG	0.984
GG	0.687
GG	0.611
GG	0.184
GG	-0.309
GG	0.092
AA	1.016
AA	-2.179
GG	0.871
GG	0.888
GG	0.077
AG	0.801
GG	0.319
GG	-2.381
GG	-0.755
GG	0.909
GG	0.311
GG	-0.211
AG	-0.276
GG	-0.443
GG	-1.241
GG	-0.516
GG	0.364
GG	0.981
GG	-0.162
GG	0.755
GG	0.863
GG	-0.92
GG	0.737
AG	-2.594
GG	1.155
GG	-0.316
AG	-0.245
GG	-1.422
GG	-0.911
GG	-0.538
AG	-0.124
AG	1.017
GG	1.512
GG	-0.85
GG	-1.071
GG	-0.198
GG	0.799
GG	1.243
GG	-0.444
AG	-0.281
AA	-1.469
AG	-0.332
AG	-0.225
GG	1.23
GG	-0.83
AG	-2.649
GG	-0.662
GG	1.515
GG	0.969
AG	-0.203
GG	-0.792
AG	-1.034
GG	-0.637
GG	-1.183
GG	-0.679
GG	0.435
AA	-2.749
GG	0.254
AG	-0.077
GG	-1.644
GG	-1.279
GG	-2.529
AG	0.058
GG	-0.021
GG	-0.417
GG	0.092
GG	-0.732
GG	0.824
GG	0.772
GG	-1.568
GG	0.955
GG	-3.071
GG	-2.101
AG	0.033
GG	-1.794
GG	-0.829
AG	1.127
GG	1.107
GG	-1.105
GG	-1.029
GG	0.59
AG	-0.254
GG	-1.431
GG	0.555
GG	-1.354
GG	1.907
GG	-0.352
AG	-0.421
GG	-0.328
GG	0.557
GG	0.301
GG	-0.915
GG	1.701
GG	0.004
GG	-0.839
AG	-2.155
AG	0.175
AG	-1.208
GG	-0.412
GG	-1.436
GG	0.082
GG	0.8
GG	0.098
GG	-0.038
AG	-0.418
GG	1.303
GG	0.693
AG	0.264
GG	1.645
GG	1.835
GG	0.617
GG	0.577
GG	-0.711
GG	0.381
GG	-0.133
GG	-0.851
GG	1.215
GG	0.772
GG	1.344
GG	-0.605
GG	-0.156
GG	0.826
GG	-0.325
GG	1.187
AG	-1.029
GG	1.756
GG	1.523
AG	-1.066
GG	-1.416
AG	-0.518
GG	0.392
AG	0.694
GG	1.386
GG	1.413
GG	-1.287
AG	-0.593
GG	0.922
GG	1.587
GG	0.636
AG	0.853
GG	-0.449
GG	-0.226
GG	1.448
GG	1.484
AA	-2.639
GG	-1.47
GG	-0.932
GG	-0.529
GG	-1.186
GG	0.278
GG	1.346
AG	0.057
GG	-0.965
AG	0.032
GG	-1.647
GG	-0.844
GG	0.103
AG	0.664
GG	0.352
GG	-0.03
GG	0.959
GG	0.758
GG	-0.887
GG	0.454
AG	0.087
GG	0.691
GG	1.444
GG	-0.664
GG	0.836
GG	0.633
GG	-0.335
GG	0.896
GG	0.499
GG	1.419
GG	1.517
GG	0.779
GG	-0.403
GG	1.406
AG	-0.902
GG	0.914
GG	0.738
GG	0.215
GG	1.444
GG	0.61
GG	-0.346
GG	1.092
AG	-1.336
GG	0.781
GG	0.537
AG	0.027
GG	1.1
AG	-0.885
AG	-0.283
AG	-0.157
AA	-1.412
GG	1.605
GG	0.526
AA	-1.01
GG	0.898
GG	1.167
rs7531555	Log_FHR4_Norm
CC	0.961
TT	-1.201
CC	-0.382
CC	1.436
CC	0.174
CC	-0.062
CC	0.455
CC	-0.609
CT	-0.292
CC	-0.065
CC	-0.358
CT	0.487
CC	1.399
CT	-2.758
CC	0.215
CT	0.713
CC	0.989
CC	-2.258
CC	-0.573
CC	0.387
CT	-0.729
CT	-1.377
CT	-1.754
CT	0.926
CC	-0.039
CT	1.406
CT	-1.136
CC	-0.282
CC	0.817
CT	0.114
CC	1.244
CC	0.179
CC	1.124
CC	0.413
CC	-1.309
CC	1.733
CC	0.346
TT	-0.645
TT	0.245
CC	-0.883
CC	-1.666
CC	0.929
CC	-0.558
CC	-1.449
CT	0.388
TT	0.552
CC	0.961
CC	-0.609
CC	0.646
CC	0.431
CC	1.266
CC	0.055
CC	-0.74
CT	0.958
CC	1.072
TT	-1.084
CT	-0.646
CC	0.103
CT	-0.668
CC	0.282
CC	-1.143
CC	-1.376
TT	-0.044
CC	0.01
CC	-0.275
CT	0.558
CT	-1.155
CC	-0.705
CC	0.618
CC	-0.414
CC	0.077
CC	0.588
CC	0.489
CC	1.227
CT	0.077
CC	1.269
CT	-0.946
CC	1.539
CC	0.163
CC	-1.484
CT	-2.221
TT	-1.906
CC	-1.614
CC	-0.022
CC	-0.321
CC	0.518
CC	-0.438
CC	-0.275
TT	0.269
CC	1.297
CC	-1.225
CC	0.75
CT	0.203
CT	0.174
CT	0.116
CT	0.772
CC	-0.043
CC	0.519
CC	0.856
TT	-1.083
CC	1.392
CC	0.608
CC	-0.209
CC	1.503
CC	0.443
CC	-0.055
CC	0.874
CC	0.324
CC	0.073
CC	0.337
CC	-0.6
CT	-0.194
TT	-1.119
CC	-1.925
CT	-0.165
CC	0.873
CT	0.712
CC	-0.666
CC	-0.147
CC	1.649
CT	0.297
CT	-0.248
CC	-0.156
CC	0.577
CC	0.427
CC	0.103
CT	-0.325
CT	0.304
CC	-0.332
TT	-0.62
CC	0.285
CC	-2.155
TT	0.169
CT	-2.363
CT	0.089
CC	0.001
CT	0.38
CT	-0.083
CT	-0.27
CC	0.28
CT	-0.54
CT	-2.724
CC	0.957
CT	0.8
CT	-1.423
CC	0.589
CC	0.365
CC	0.116
CC	1.078
CC	0.87
CT	0.505
CT	-0.49
CC	1.876
CC	1.285
CC	-0.62
CC	-0.129
CC	0.342
CC	0.599
TT	-0.842
CC	-0.895
TT	-2.437
CT	0.732
CC	1.796
CT	-0.353
CC	1.007
CT	0.773
CC	1.364
CC	0.379
CC	-0.52
CC	-0.519
TT	-0.975
CC	0.886
CC	-0.196
CC	1.377
CC	0.536
TT	-0.245
CT	-0.86
CC	0.497
CC	0.33
CT	1.295
CT	0.593
CC	0.724
CC	-0.219
CC	0.341
CC	-0.075
CC	1.767
CC	-1.809
CC	0.37
CC	1.205
CC	-0.474
CT	-2.97
TT	-1.556
CC	0.497
CC	0.905
TT	-0.35
CT	0.047
TT	-1.644
TT	-0.826
CC	-2.059
CC	0.454
CC	0.614
CC	0.709
CC	0.179
CC	-0.873
CC	-0.059
CC	0.183
CC	-0.385
CC	-0.731
CT	-0.279
CT	-0.448
CC	-0.73
CC	0.651
CC	0.411
CC	0.123
CC	1.282
CC	1.095
CC	-0.509
CC	0.777
CC	-0.298
CC	-0.057
CC	1.029
CT	0.429
CT	0.916
CC	0.055
CC	-0.559
CC	0.548
CC	0.757
CC	-0.884
CC	1.391
TT	-1.676
CC	0.194
CT	0.627
CC	-0.309
CC	-0.671
CT	-0.958
CC	0.878
CC	-1.014
TT	-1.517
CC	1.709
CC	1.164
CC	0.508
CC	1.147
CC	0.799
CC	-0.087
CC	1.213
CT	-1.731
CC	0.97
CT	-0.156
TT	-0.623
CC	-2.959
CT	-0.678
CC	0.795
TT	-1.661
CC	-0.308
CC	0.984
CC	0.687
CC	0.611
CT	0.184
CT	-0.309
CC	0.092
CC	1.016
CC	-2.179
CC	0.871
CC	0.888
CC	0.077
CC	0.801
CT	-0.755
CT	-0.485
CC	0.909
CT	0.311
CT	0.612
CC	0.213
CT	-0.721
CC	-0.211
CC	-0.276
CC	-0.443
CC	-1.241
CC	-0.516
CT	0.364
CC	0.981
CT	-0.162
CC	0.755
CC	0.863
CC	0.737
CC	-2.594
CC	1.155
CC	-0.316
CC	-0.245
CT	-1.422
CC	-0.911
CC	-0.538
CC	-0.124
CC	1.017
CC	1.512
CT	-0.85
TT	-1.071
TT	-0.198
CC	0.799
CC	1.243
CT	-0.444
CC	-0.281
CC	-1.469
CC	-0.332
CC	-0.225
CC	1.23
CC	-0.83
CT	-2.649
TT	-0.662
CC	1.515
CT	0.969
CT	-0.203
CC	-0.792
CC	-1.034
CC	-0.637
TT	-1.183
TT	-0.679
CC	-2.749
CC	0.254
CC	-0.077
CT	-1.644
CT	-1.279
CC	-2.529
CC	0.058
CC	-0.417
CC	0.092
TT	-0.732
CC	0.824
CT	-1.568
CC	0.955
CT	-3.071
CC	-2.101
CC	0.033
TT	-1.794
CT	-0.829
CC	1.127
CC	-1.105
CT	-1.029
CC	-0.254
CT	-1.431
CC	0.555
CT	-1.354
CC	1.907
CC	-0.352
CC	-0.421
CC	-0.328
CT	0.557
CT	0.301
CC	-0.915
CC	1.701
CC	0.004
CC	-0.839
CC	-2.155
CC	0.175
CT	-1.208
TT	-0.412
CC	-1.436
CT	0.707
CT	0.082
CT	0.8
CC	0.098
CT	-0.038
CC	-0.418
CC	1.303
CC	0.693
CC	0.264
CC	1.645
CC	1.835
CC	0.617
CC	0.577
CT	-0.711
CC	0.381
CC	-0.133
CC	-0.851
CC	1.215
CT	0.772
CC	1.344
CC	-0.605
CC	0.439
CC	-0.156
CC	0.826
CC	1.187
CT	-1.029
CC	1.756
CC	1.523
CC	-1.066
CT	-1.416
CC	-0.518
CC	0.392
CC	0.694
CC	1.386
CT	1.413
TT	-1.287
CC	0.922
CC	1.587
CC	0.636
CC	0.853
CC	-0.449
CC	-0.226
CC	1.448
CC	1.484
CC	-2.639
CC	-1.47
CT	-0.932
TT	-1.186
CC	0.278
TT	-0.855
CC	0.784
CT	1.346
CC	0.057
CC	-0.965
CC	0.032
TT	-1.647
CC	1.503
CC	0.53
CT	-0.844
CT	0.103
CC	1.823
CC	0.664
CT	0.352
CT	-0.03
CT	0.959
CC	0.758
CC	-0.301
CC	0.817
TT	-0.887
CC	0.454
CC	0.087
CC	0.691
CC	0.395
CC	0.945
CC	1.444
TT	-0.664
CT	0.836
CC	0.633
CT	-0.335
CC	0.896
CC	0.499
CC	1.419
CC	1.517
CC	0.779
CT	-0.403
CC	1.406
CC	-0.902
CC	0.914
CT	0.738
CC	0.215
TT	-1.929
CC	1.444
CC	0.61
TT	-0.346
CC	1.092
CT	-1.336
CT	0.781
CT	0.537
CC	1.14
CC	0.027
CC	1.1
CC	-0.885
CC	-0.283
CT	0.561
TT	-1.522
CT	-1.412
CC	1.605
CC	0.526
CC	-1.01
CC	0.898
CC	1.167

## Sheet: Figure 2e
Figure 2e - Variations in log-transformed FHR-4 levels measured in RPE/Bruch’s membrane/choroid and vitreous lysates with the three independent rs61818956, rs10494745 and rs7531555 genotypes.
rs61818956	Log_FHR4_Norm (RPE/BM/Choroid)	Log_FHR4_Norm (Vitreous)
CC	1.289	1.58
CC	0.192	0.158
CC	-0.525
CC	-0.152	-1.022
CT	1.767	1.194
CC	-1.61
CC	1.181	1.452
CC	-0.728
CC	-0.643
CC	-0.598
CC	-0.258
CT	0.366	0.722
CC	-0.392
CT	0.933	0.163
CC	-0.539
CT	0.767	0.455
CC	-0.261	0.035
CT	0.765	1.494
CC	0.33	-3.478
CC	-1.349	-2.178
CC	-0.42	-0.682
CC	0.022
CC	1.521	-0.112
CC		0.343
CC	-0.505
CC	0.639	0.554
CC	0.726	0.481
CT	-2.543	-1.359
CT	-1.229	-0.484
CC	0.157	0.16
CC		1.71
CT	-0.359	-0.745
CT	-1.681
CC	1.356
CC	0.244	0.084
CC	-1.136	-0.287
CC	1.121	0.321
CT	0.227	0.176
CC	-0.52
CC	-0.685
CC	-0.244	-0.891
CC	1.385	1.21
CT	0.547	1.196
CC	0.149	0.594
CC	-1.18	-0.136
CC	0.151
CC	-1.497	-1.945
CT	0.603	1.861
CC	1.017	0.858
CT	1.034
CC		0.737
CT	0.536	0.988
CC	0.253	0.507
CC	1.173	0.957
CT	0.215	-1.139
CC	1.807	1.425
CC	-0.041
CC	-0.259
CC	-1.369	-1.071
CC	-1.798	-0.94
CC	1.103	0.402
CC	-0.586
CC	-0.351
CT	0.674
CC	-0.522	-0.502
CC	-2.54
CT	-0.142
CC	0.467	-2.295
CC	-0.591
CC	-0.604	0.277
CC	0.389	0.274
CC	0.549	-0.368
CC	-0.422
CC	-1.184
CC	-0.119	-1.131
CC	1.528	0.912
CC	-1.698	-0.969
CT	0.634	-0.319
CC	-2.258	-1.153
CC	1.944	1.051
CC		0.337
CC	1.683	-0.682
CC	-1.27	-0.316
CC	-0.322
CC		-0.281
CC	-0.925	-0.564
CT	0.989	1.127
CC	-0.187	-0.063
CC	-1.113	-0.796
CC	-0.766	-0.873
CT	0.084	1.018
CT	1.267
CT	-0.293	-0.334
CT	0.555	-0.077
CC	0.249
CC	-0.839	0.466
CC	-0.563
CC	1.287	1.306
CC	0.765	-0.049
CC	1.334
CT	0.794	0.473
CC	0.273
CC	0.114	-1.004
CC		-0.881
CC	-0.963	-0.638
CC	0.089	0.571
CC	-0.479
CC	0.036
CC	-0.293	-0.561
CC	0.563	-1.132
CC	2.044	1.668
CC	-0.479	-0.108
CC	-2.26	-0.993
CC	1.154	0.599
CT	0.583	0.604
CC	0.042	-0.158
CT	-0.433
CC	1.283
CC	-3.6	0.282
CC	-0.896	-0.136
CC	-1.501	-1.083
CC	-0.423	-3.751
CC	-1.232
CC	1.034	0.572
CC	-0.231	-0.703
CC	-1.479
CC	-1.119	-0.156
CC	-0.057	-0.028
CC	0.564	0.672
CC	-0.124	0.16
CC	0.341	1.066
CC	0.675
CC	1.543	0.987
CC	1.196	-1.385
CC	-1.954	-2.014
CC	-0.667	-0.143
CC	0.16	-0.324
CC		-0.737
CC		-0.737
CC	1.284	1.027
CC	0.136	-0.681
CC	0.805	1.421
CC	0.09	-0.197
CC	-1.184	-0.679
CC	-0.362	-0.073
CC	-1.668	-1.354
CC	-0.323
CC	0.606	0.011
CC	1.004	-0.491
CT	-0.114	0.367
CC	0.259	-0.308
CC		1.428
CC	-1.384	-0.747
CC	0.01	-0.095
CT	0.013	1.431
CC	-0.857
CC	1.988	1.047
CC	0.835	0.683
CC	1.308	1.405
CT	1.493	1.337
CC	-1.224
CC	1.763	0.846
CC	0.489	-0.984
CC	-1.54	-0.664
CT	0.011	-0.242
CC	-0.085	-1.325
CC	-0.109	0.016
CT	-1.013	-0.111
CC	0.001	0.091
CT	0.457	1.113
CT	1.06	-1.172
CC	1.197	0.902
CT	1.444	1.072
CC		-0.075
CT	1.416	1.271
CC	-1.618
CC	-0.485
CC	0.561	0.756
CT	-0.384	1.541
CT	-1.407	-0.424
CC	-0.164	-1.376
CC	-1.081	-0.044
CC	1.038	0.893
CC	-1.433
CC	-0.602	-1.045
CC	-0.169	0.054
CC	1.535	0.625
CC	-0.995
CC	0.986
CC	1.23
CC	0.652	0.423
CC	-0.255
CT	0.679
rs10494745	Log_FHR4_Norm (RPE/BM/Choroid)	Log_FHR4_Norm (Vitreous)
AA	-0.643
GG	0.767	0.455
GG	-0.261	0.035
GG	-0.187
GG	0.659
GG	1.521	-0.112
AG	0.726	0.481
GG	-2.543	-1.359
AG	-0.359	-0.745
AA	-1.681
GG	1.121	0.321
GG	0.227	0.176
GG	0.126	0.889
GG	0.674
AG	-0.142
GG	0.723
AG	0.389	0.274
GG	0.634	-0.319
GG		0.337
GG	0.084	1.018
AG	-0.293	-0.334
GG	0.555	-0.077
GG	-0.665	-0.163
AG	0.794	0.473
AG	0.036
AA	0.563	-1.132
GG	0.583	0.604
GG	0.492	1.014
AG	-0.433
AG	0.675
AG	0.805	1.421
AA	-0.362	-0.073
AA	-1.668	-1.354
AG	-0.114	0.367
AA	0.01	-0.095
GG	1.988	1.047
GG	0.835	0.683
AG	-1.224
AG	0.489	-0.984
GG	0.011	-0.242
AG	-1.013	-0.111
GG	0.457	1.113
GG	1.06	-1.172
AG		-0.075
AA	-1.618
GG	-0.384	1.541
AA	-1.407	-0.424
AG	-1.081	-0.044
GG		-1.741
GG	0.986
rs7531555	Log_FHR4_Norm (RPE/BM/Choroid)	Log_FHR4_Norm (Vitreous)
CC	1.289	1.58
CC	0.192	0.158
CC	-0.525
CT	-0.152	-1.022
CT	1.767	1.194
TT	-1.61
CC	1.181	1.452
TT	-0.728
CC	-0.643
CC	-0.598
CC	-0.258
CC	0.366	0.722
CC	-0.392
CC	0.933	0.163
TT	-0.539
CC	0.767	0.455
CC	-0.261	0.035
CC	0.765	1.494
CC	0.33	-3.478
CC	-0.187
CC	0.659
TT	-1.349	-2.178
TT	-0.42	-0.682
CC	0.022
CT	1.521	-0.112
CT		0.343
CC	-0.505
TT	0.639	0.554
CC	0.726	0.481
CC	-2.543	-1.359
CC	-1.229	-0.484
CT	0.157	0.16
CC		1.71
CC	-0.359	-0.745
CC	-1.681
CT	1.356
CC	0.244	0.084
TT	-1.136	-0.287
CC	1.121	0.321
CC	0.227	0.176
CC	-0.52
CC	-0.685
CC	-0.244	-0.891
CC	1.385	1.21
CC	0.547	1.196
CC	-1.18	-0.136
TT	0.151
TT	-1.497	-1.945
CC	0.603	1.861
TT	1.017	0.858
CT	1.034
CT		0.737
CC	0.126	0.889
CC	0.536	0.988
CT	0.253	0.507
CC	1.173	0.957
CT	0.215	-1.139
CT	1.807	1.425
CT	-0.041
CC	-0.259
CT	-1.369	-1.071
CT	-1.798	-0.94
CC	1.103	0.402
TT	-0.586
TT	-0.351
CC	0.674
TT	-0.522	-0.502
CC	-2.54
CC	-0.142
CC	0.467	-2.295
CT	-0.591
CT	-0.604	0.277
CC	0.389	0.274
CC	0.549	-0.368
CT	-0.422
CC	-1.184
CC	-0.119	-1.131
CC	1.528	0.912
CC	-1.698	-0.969
CC	0.634	-0.319
TT	-2.258	-1.153
CC	1.944	1.051
CC		0.337
CC	1.683	-0.682
CT	-1.27	-0.316
CC	-0.322
CC		-0.281
CT	-0.925	-0.564
CC	0.989	1.127
TT	-0.187	-0.063
TT	-1.113	-0.796
TT	-0.766	-0.873
CT	0.084	1.018
CC	1.267
CC	-0.293	-0.334
CC	0.555	-0.077
TT	0.249
CC	-0.665	-0.163
TT	-0.839	0.466
CC	-0.563
CC	1.287	1.306
CT	0.765	-0.049
CC	1.334
CC	0.794	0.473
CC	0.273
CC	0.114	-1.004
CT		-0.881
TT	-0.963	-0.638
CC	-0.479
CC	0.036
CT	-0.293	-0.561
CC	0.563	-1.132
CC	2.044	1.668
TT	-0.479	-0.108
CT	-2.26	-0.993
CC	1.154	0.599
CC	0.583	0.604
TT	0.042	-0.158
CC	0.492	1.014
CC	1.283
CT	-3.6	0.282
TT	-0.896	-0.136
CT	-1.501	-1.083
CC	-0.423	-3.751
CC	-1.232
CC	1.034	0.572
CT	-0.231	-0.703
CT	-1.479
CT	-1.119	-0.156
CC	-0.057	-0.028
CC	0.564	0.672
CC	-0.124	0.16
CC	0.341	1.066
CC	0.675
CC	1.543	0.987
CT	1.196	-1.385
CT	-1.954	-2.014
TT	-0.667	-0.143
CC	0.16	-0.324
CC		-0.737
CC		-0.737
CC	1.284	1.027
CC	0.136	-0.681
CC	0.805	1.421
CT	0.09	-0.197
CC	-1.184	-0.679
CC	-0.362	-0.073
CC	-1.668	-1.354
CT	-0.323
CC	0.606	0.011
CC	1.004	-0.491
CC	-0.114	0.367
CC	0.259	-0.308
CC		1.428
TT	-1.384	-0.747
CC	0.01	-0.095
CC	0.013	1.431
TT	-0.857
CC	1.988	1.047
CC	0.835	0.683
CC	1.308	1.405
CC	1.493	1.337
CC	-1.224
CC	1.763	0.846
CC	0.489	-0.984
CC	-1.54	-0.664
CC	-0.085	-1.325
CC	-0.109	0.016
CC	-1.013	-0.111
CT	0.001	0.091
CC	0.457	1.113
CT	1.06	-1.172
CT	1.197	0.902
CC	1.444	1.072
CC		-0.075
CC	1.416	1.271
CC	-1.618
TT	-0.485
CC	0.561	0.756
CC	-0.384	1.541
CC	-1.407	-0.424
CT	-0.164	-1.376
CC	-1.081	-0.044
CC	1.038	0.893
TT	-1.433
TT	-0.602	-1.045
TT	-0.169	0.054
CC		-1.741
CT	1.535	0.625
CC	-0.995
CC	0.986
CT	1.23
CT	0.652	0.423
CC	-0.255
CC	0.679

## Sheet: Figure3b
Figure 3b - Variations in log-transformed FHR-4 levels with the four common AMD homozygous Chr1 diplotypes (Risk, Neutral, Prot-I62 and Prot-Del)
Chr1 Diplotype	Log_FHR4_Norm
Prot-Del/Prot-Del	0.961
Prot-I62/Prot-I62	-1.201
Risk/Risk	-0.382
Risk/Risk	1.436
Risk/Risk	0.174
Prot-Del/Prot-Del	0.455
Risk/Risk	-0.609
Neutral/Neutral	-0.292
Neutral/Neutral	-0.065
Risk/Risk	-0.358
Risk/Risk	0.487
Prot-I62/Prot-I62	1.399
Neutral/Neutral	0.215
Risk/Risk	0.989
Risk/Risk	-2.258
Risk/Risk	-0.573
Risk/Risk	0.387
Prot-I62/Prot-I62	-0.729
Prot-Del/Prot-Del	-1.377
Neutral/Neutral	-0.039
Neutral/Neutral	1.406
Prot-Del/Prot-Del	0.122
Neutral/Neutral	-1.136
Prot-Del/Prot-Del	-0.068
Neutral/Neutral	-0.282
Risk/Risk	0.817
Neutral/Neutral	1.244
Prot-Del/Prot-Del	0.179
Neutral/Neutral	1.124
Risk/Risk	0.413
Risk/Risk	-1.309
Risk/Risk	1.733
Risk/Risk	0.346
Risk/Risk	-0.883
Risk/Risk	-1.666
Risk/Risk	0.929
Risk/Risk	-0.558
Prot-I62/Prot-I62	0.552
Risk/Risk	0.961
Prot-Del/Prot-Del	-0.609
Risk/Risk	0.646
Risk/Risk	0.431
Risk/Risk	1.266
Neutral/Neutral	0.055
Neutral/Neutral	-0.74
Prot-I62/Prot-I62	0.958
Risk/Risk	1.072
Prot-I62/Prot-I62	-0.646
Prot-I62/Prot-I62	-0.668
Risk/Risk	0.282
Risk/Risk	-1.143
Risk/Risk	-1.376
Prot-I62/Prot-I62	-0.044
Neutral/Neutral	-0.275
Risk/Risk	-0.705
Neutral/Neutral	0.618
Risk/Risk	0.077
Risk/Risk	0.588
Risk/Risk	0.489
Prot-I62/Prot-I62	-0.946
Risk/Risk	1.539
Neutral/Neutral	0.163
Risk/Risk	-1.484
Prot-I62/Prot-I62	-1.906
Risk/Risk	-1.614
Neutral/Neutral	-0.022
Neutral/Neutral	-0.321
Neutral/Neutral	0.518
Neutral/Neutral	-0.438
Risk/Risk	-0.275
Prot-I62/Prot-I62	0.269
Risk/Risk	1.297
Prot-Del/Prot-Del	-1.225
Prot-Del/Prot-Del	0.75
Risk/Risk	0.203
Neutral/Neutral	0.174
Risk/Risk	0.116
Neutral/Neutral	0.772
Neutral/Neutral	-0.043
Risk/Risk	0.519
Risk/Risk	0.856
Prot-I62/Prot-I62	-1.083
Risk/Risk	1.392
Risk/Risk	0.608
Prot-Del/Prot-Del	-0.209
Risk/Risk	1.503
Risk/Risk	0.443
Neutral/Neutral	-0.055
Risk/Risk	0.874
Risk/Risk	0.324
Risk/Risk	0.073
Neutral/Neutral	0.337
Risk/Risk	-0.6
Neutral/Neutral	-0.194
Risk/Risk	-1.925
Prot-I62/Prot-I62	-0.165
Risk/Risk	0.873
Risk/Risk	-0.666
Risk/Risk	-0.147
Risk/Risk	1.649
Risk/Risk	0.487
Neutral/Neutral	0.343
Prot-Del/Prot-Del	-0.156
Risk/Risk	0.577
Prot-Del/Prot-Del	0.427
Risk/Risk	0.103
Prot-I62/Prot-I62	-0.325
Risk/Risk	-0.332
Prot-I62/Prot-I62	-0.62
Risk/Risk	-2.155
Neutral/Neutral	0.169
Risk/Risk	-2.363
Prot-I62/Prot-I62	0.089
Risk/Risk	0.001
Risk/Risk	-0.083
Risk/Risk	0.28
Risk/Risk	0.957
Neutral/Neutral	0.8
Neutral/Neutral	0.589
Risk/Risk	0.365
Risk/Risk	0.116
Risk/Risk	1.078
Risk/Risk	0.87
Neutral/Neutral	0.505
Risk/Risk	-0.49
Risk/Risk	1.876
Prot-Del/Prot-Del	1.285
Risk/Risk	-0.62
Prot-Del/Prot-Del	-0.129
Risk/Risk	0.342
Risk/Risk	-0.895
Risk/Risk	1.796
Risk/Risk	1.007
Risk/Risk	1.364
Prot-Del/Prot-Del	0.379
Neutral/Neutral	-0.52
Prot-Del/Prot-Del	-0.519
Neutral/Neutral	-0.772
Prot-I62/Prot-I62	-0.975
Prot-Del/Prot-Del	0.886
Prot-Del/Prot-Del	-0.196
Risk/Risk	1.377
Neutral/Neutral	0.536
Prot-I62/Prot-I62	-0.245
Prot-Del/Prot-Del	0.497
Prot-Del/Prot-Del	0.33
Prot-I62/Prot-I62	1.295
Neutral/Neutral	0.593
Neutral/Neutral	0.724
Risk/Risk	-0.219
Risk/Risk	0.341
Risk/Risk	1.767
Risk/Risk	0.37
Risk/Risk	-0.474
Risk/Risk	-2.97
Risk/Risk	1.592
Risk/Risk	-1.556
Risk/Risk	0.497
Risk/Risk	-2.059
Prot-Del/Prot-Del	0.454
Risk/Risk	0.614
Neutral/Neutral	0.179
Risk/Risk	-0.873
Neutral/Neutral	-0.059
Risk/Risk	0.183
Risk/Risk	-0.385
Risk/Risk	-0.731
Risk/Risk	-0.448
Prot-Del/Prot-Del	-0.73
Risk/Risk	0.651
Risk/Risk	0.411
Risk/Risk	1.282
Prot-Del/Prot-Del	1.095
Risk/Risk	0.777
Risk/Risk	-0.298
Risk/Risk	-0.057
Prot-Del/Prot-Del	1.029
Neutral/Neutral	0.916
Prot-Del/Prot-Del	-0.559
Risk/Risk	0.548
Risk/Risk	0.757
Risk/Risk	0.194
Prot-Del/Prot-Del	-0.671
Neutral/Neutral	0.878
Risk/Risk	-1.014
Risk/Risk	1.709
Risk/Risk	1.164
Risk/Risk	0.508
Risk/Risk	-0.087
Risk/Risk	1.213
Prot-I62/Prot-I62	-1.731
Risk/Risk	0.97
Risk/Risk	-2.959
Prot-Del/Prot-Del	0.795
Risk/Risk	-0.308
Risk/Risk	0.687
Prot-I62/Prot-I62	0.184
Neutral/Neutral	-0.309
Risk/Risk	0.092
Risk/Risk	1.016
Risk/Risk	-2.179
Risk/Risk	0.801
Risk/Risk	0.319
Prot-I62/Prot-I62	0.311
Risk/Risk	-0.211
Prot-Del/Prot-Del	-0.443
Prot-Del/Prot-Del	-0.516
Neutral/Neutral	0.364
Prot-I62/Prot-I62	-0.162
Neutral/Neutral	0.755
Risk/Risk	0.863
Prot-Del/Prot-Del	-0.92
Neutral/Neutral	0.737
Risk/Risk	-2.594
Risk/Risk	1.155
Prot-Del/Prot-Del	-0.316
Risk/Risk	-0.245
Prot-Del/Prot-Del	-0.911
Prot-Del/Prot-Del	-0.538
Risk/Risk	-0.124
Risk/Risk	1.017
Risk/Risk	1.512
Prot-I62/Prot-I62	-1.071
Prot-I62/Prot-I62	-0.198
Risk/Risk	1.243
Risk/Risk	-0.281
Risk/Risk	-1.469
Risk/Risk	-0.332
Risk/Risk	-0.225
Risk/Risk	1.23
Risk/Risk	-0.83
Prot-I62/Prot-I62	-2.649
Prot-I62/Prot-I62	-0.662
Prot-I62/Prot-I62	0.969
Neutral/Neutral	-0.792
Risk/Risk	-1.034
Risk/Risk	-0.637
Prot-I62/Prot-I62	-1.183
Prot-Del/Prot-Del	0.435
Risk/Risk	-2.749
Risk/Risk	-2.529
Risk/Risk	0.058
Risk/Risk	-0.417
Prot-I62/Prot-I62	-0.732
Risk/Risk	0.824
Prot-Del/Prot-Del	0.955
Prot-Del/Prot-Del	-2.101
Risk/Risk	0.033
Risk/Risk	-0.829
Risk/Risk	1.127
Prot-Del/Prot-Del	1.107
Prot-Del/Prot-Del	-1.105
Prot-Del/Prot-Del	0.59
Risk/Risk	-0.254
Prot-I62/Prot-I62	-1.431
Risk/Risk	0.555
Risk/Risk	1.907
Risk/Risk	-0.421
Neutral/Neutral	-0.328
Prot-I62/Prot-I62	0.557
Prot-Del/Prot-Del	0.301
Prot-Del/Prot-Del	-0.915
Prot-Del/Prot-Del	-0.839
Risk/Risk	0.175
Prot-I62/Prot-I62	-0.412
Neutral/Neutral	-1.436
Neutral/Neutral	0.8
Neutral/Neutral	0.098
Risk/Risk	-0.418
Neutral/Neutral	0.693
Risk/Risk	0.264
Prot-Del/Prot-Del	1.645
Risk/Risk	1.835
Prot-I62/Prot-I62	-0.711
Neutral/Neutral	0.381
Neutral/Neutral	-0.133
Risk/Risk	-0.851
Risk/Risk	1.215
Risk/Risk	0.772
Prot-Del/Prot-Del	-0.605
Neutral/Neutral	0.439
Neutral/Neutral	0.826
Neutral/Neutral	-0.325
Risk/Risk	1.187
Risk/Risk	1.756
Neutral/Neutral	1.523
Risk/Risk	-0.518
Neutral/Neutral	0.392
Risk/Risk	0.694
Risk/Risk	1.386
Prot-I62/Prot-I62	-1.287
Risk/Risk	-0.593
Neutral/Neutral	0.922
Prot-Del/Prot-Del	1.587
Neutral/Neutral	0.636
Risk/Risk	0.853
Prot-Del/Prot-Del	-0.449
Neutral/Neutral	-0.226
Risk/Risk	1.484
Risk/Risk	-2.639
Neutral/Neutral	-0.932
Prot-I62/Prot-I62	-1.186
Prot-I62/Prot-I62	-0.855
Risk/Risk	0.032
Prot-I62/Prot-I62	-1.647
Risk/Risk	1.503
Prot-Del/Prot-Del	0.53
Neutral/Neutral	-0.844
Risk/Risk	1.823
Risk/Risk	0.664
Neutral/Neutral	-0.03
Neutral/Neutral	0.758
Prot-Del/Prot-Del	-0.301
Neutral/Neutral	0.817
Prot-Del/Prot-Del	0.454
Risk/Risk	0.087
Neutral/Neutral	0.691
Risk/Risk	0.395
Prot-Del/Prot-Del	0.945
Risk/Risk	1.444
Prot-I62/Prot-I62	0.836
Prot-Del/Prot-Del	-0.335
Risk/Risk	0.896
Neutral/Neutral	0.499
Risk/Risk	1.419
Risk/Risk	1.517
Prot-Del/Prot-Del	0.779
Neutral/Neutral	-0.403
Risk/Risk	1.406
Prot-Del/Prot-Del	0.215
Neutral/Neutral	1.444
Prot-I62/Prot-I62	-0.346
Risk/Risk	1.092
Neutral/Neutral	0.537
Prot-Del/Prot-Del	1.14
Risk/Risk	0.027
Neutral/Neutral	1.1
Risk/Risk	-0.885
Risk/Risk	-0.283
Risk/Risk	-0.157
Risk/Risk	0.561
Risk/Risk	-1.412
Neutral/Neutral	1.605
Risk/Risk	-1.01
Neutral/Neutral	0.898
Risk/Risk	1.167

## Sheet: Figure3c
Figure 3c - Variations in log-transformed FHR-4 levels among subjects stratified by rs800292 and rs7531555 diplotypes.
rs800292	rs7531555	Log_FHR4_Norm
GG	CC	0.961
AA	TT	-1.201
GG	CC	-0.382
GG	CC	1.436
GG	CC	0.174
GG	CC	-0.062
GG	CC	0.455
GG	CC	-0.609
GG	CT	-0.292
GG	CC	-0.065
GG	CC	-0.358
GG	CT	0.487
AA	CC	1.399
AG	CT	-2.758
GG	CC	0.215
GG	CT	0.713
GG	CC	0.989
GG	CC	-2.258
GG	CC	-0.573
GG	CC	0.387
AA	CT	-0.729
GG	CT	-1.377
AG	CT	-1.754
AA	CT	0.926
GG	CC	-0.039
GG	CT	1.406
GG	CT	-1.136
GG	CC	-0.282
GG	CC	0.817
AG	CT	0.114
GG	CC	1.244
GG	CC	0.179
GG	CC	1.124
GG	CC	0.413
GG	CC	-1.309
GG	CC	1.733
GG	CC	0.346
AG	TT	-0.645
GG	TT	0.245
GG	CC	-0.883
GG	CC	-1.666
GG	CC	0.929
GG	CC	-0.558
GG	CC	-1.449
AA	CT	0.388
AA	TT	0.552
GG	CC	0.961
GG	CC	-0.609
GG	CC	0.646
GG	CC	0.431
GG	CC	1.266
GG	CC	0.055
GG	CC	-0.74
AA	CT	0.958
GG	CC	1.072
AG	TT	-1.084
AA	CT	-0.646
AG	CC	0.103
AA	CT	-0.668
GG	CC	0.282
GG	CC	-1.143
GG	CC	-1.376
AA	TT	-0.044
AA	CC	0.01
GG	CC	-0.275
GG	CT	0.558
GG	CT	-1.155
GG	CC	-0.705
GG	CC	0.618
GG	CC	-0.414
GG	CC	0.077
GG	CC	0.588
GG	CC	0.489
AG	CC	1.227
AG	CT	0.077
AG	CC	1.269
AA	CT	-0.946
GG	CC	1.539
GG	CC	0.163
GG	CC	-1.484
AG	CT	-2.221
AA	TT	-1.906
GG	CC	-1.614
GG	CC	-0.022
GG	CC	-0.321
GG	CC	0.518
GG	CC	-0.438
GG	CC	-0.275
AA	TT	0.269
GG	CC	1.297
GG	CC	-1.225
GG	CC	0.75
GG	CT	0.203
GG	CT	0.174
GG	CT	0.116
GG	CT	0.772
GG	CC	-0.043
GG	CC	0.519
GG	CC	0.856
AA	TT	-1.083
GG	CC	1.392
GG	CC	0.608
GG	CC	-0.209
GG	CC	1.503
GG	CC	0.443
GG	CC	-0.055
GG	CC	0.874
GG	CC	0.324
GG	CC	0.073
GG	CC	0.337
GG	CC	-0.6
GG	CT	-0.194
AG	TT	-1.119
GG	CC	-1.925
AA	CT	-0.165
GG	CC	0.873
GG	CT	0.712
GG	CC	-0.666
GG	CC	-0.147
GG	CC	1.649
GG	CT	0.297
GG	CT	-0.248
GG	CC	-0.156
GG	CC	0.577
GG	CC	0.427
GG	CC	0.103
AA	CT	-0.325
AG	CT	0.304
GG	CC	-0.332
AA	TT	-0.62
GG	CC	0.285
GG	CC	-2.155
GG	TT	0.169
GG	CT	-2.363
AA	CT	0.089
GG	CC	0.001
GG	CT	0.38
GG	CT	-0.083
AG	CT	-0.27
GG	CC	0.28
AG	CT	-0.54
AG	CT	-2.724
GG	CC	0.957
GG	CT	0.8
AG	CT	-1.423
GG	CC	0.589
GG	CC	0.365
GG	CC	0.116
GG	CC	1.078
GG	CC	0.87
GG	CT	0.505
GG	CT	-0.49
GG	CC	1.876
GG	CC	1.285
GG	CC	-0.62
GG	CC	-0.129
GG	CC	0.342
AG	CC	0.599
AG	TT	-0.842
GG	CC	-0.895
AG	TT	-2.437
AG	CT	0.732
GG	CC	1.796
AG	CT	-0.353
GG	CC	1.007
AG	CT	0.773
GG	CC	1.364
GG	CC	0.379
GG	CC	-0.52
GG	CC	-0.519
AA	TT	-0.975
GG	CC	0.886
GG	CC	-0.196
GG	CC	1.377
GG	CC	0.536
AA	TT	-0.245
GG	CT	-0.86
GG	CC	0.497
GG	CC	0.33
AA	CT	1.295
GG	CT	0.593
GG	CC	0.724
GG	CC	-0.219
GG	CC	0.341
GG	CC	-0.075
GG	CC	1.767
GG	CC	-1.809
GG	CC	0.37
AG	CC	1.205
GG	CC	-0.474
GG	CT	-2.97
GG	TT	-1.556
GG	CC	0.497
GG	CC	0.905
AG	TT	-0.35
AG	CT	0.047
AG	TT	-1.644
AG	TT	-0.826
GG	CC	-2.059
GG	CC	0.454
GG	CC	0.614
AG	CC	0.709
GG	CC	0.179
GG	CC	-0.873
GG	CC	-0.059
GG	CC	0.183
GG	CC	-0.385
GG	CC	-0.731
GG	CT	-0.279
GG	CT	-0.448
GG	CC	-0.73
GG	CC	0.651
GG	CC	0.411
AG	CC	0.123
GG	CC	1.282
GG	CC	1.095
GG	CC	-0.509
GG	CC	0.777
GG	CC	-0.298
GG	CC	-0.057
GG	CC	1.029
GG	CT	0.429
GG	CT	0.916
GG	CC	0.055
GG	CC	-0.559
GG	CC	0.548
GG	CC	0.757
AG	CC	-0.884
AG	CC	1.391
AG	TT	-1.676
GG	CC	0.194
AG	CT	0.627
AG	CC	-0.309
GG	CC	-0.671
GG	CT	-0.958
GG	CC	0.878
GG	CC	-1.014
AG	TT	-1.517
GG	CC	1.709
GG	CC	1.164
GG	CC	0.508
AG	CC	1.147
AG	CC	0.799
GG	CC	-0.087
GG	CC	1.213
AA	CT	-1.731
GG	CC	0.97
GG	CT	-0.156
AG	TT	-0.623
GG	CC	-2.959
AG	CT	-0.678
GG	CC	0.795
AG	TT	-1.661
GG	CC	-0.308
AG	CC	0.984
GG	CC	0.687
AG	CC	0.611
AA	CT	0.184
GG	CT	-0.309
GG	CC	0.092
GG	CC	1.016
GG	CC	-2.179
AG	CC	0.871
GG	CC	0.888
GG	CC	0.077
GG	CC	0.801
GG	CT	-0.755
GG	CT	-0.485
AG	CC	0.909
AA	CT	0.311
AG	CT	0.612
GG	CC	0.213
AG	CT	-0.721
GG	CC	-0.211
AG	CC	-0.276
GG	CC	-0.443
GG	CC	-1.241
GG	CC	-0.516
GG	CT	0.364
AG	CC	0.981
AA	CT	-0.162
GG	CC	0.755
GG	CC	0.863
GG	CC	0.737
GG	CC	-2.594
GG	CC	1.155
GG	CC	-0.316
GG	CC	-0.245
AG	CT	-1.422
GG	CC	-0.911
GG	CC	-0.538
GG	CC	-0.124
GG	CC	1.017
GG	CC	1.512
AA	CT	-0.85
AA	TT	-1.071
AA	TT	-0.198
AG	CC	0.799
GG	CC	1.243
GG	CT	-0.444
GG	CC	-0.281
GG	CC	-1.469
GG	CC	-0.332
GG	CC	-0.225
GG	CC	1.23
GG	CC	-0.83
AA	CT	-2.649
AA	TT	-0.662
AG	CC	1.515
AA	CT	0.969
GG	CC	-0.792
GG	CC	-1.034
GG	CC	-0.637
AA	TT	-1.183
AG	TT	-0.679
GG	CC	-2.749
AG	CC	0.254
AG	CC	-0.077
AG	CT	-1.644
AG	CT	-1.279
GG	CC	-2.529
GG	CC	0.058
GG	CC	-0.417
GG	CC	0.092
AA	TT	-0.732
GG	CC	0.824
AG	CT	-1.568
GG	CC	0.955
GG	CT	-3.071
GG	CC	-2.101
GG	CC	0.033
GG	TT	-1.794
GG	CT	-0.829
GG	CC	1.127
GG	CC	-1.105
GG	CT	-1.029
GG	CC	-0.254
AA	CT	-1.431
GG	CC	0.555
GG	CT	-1.354
GG	CC	1.907
AG	CC	-0.352
GG	CC	-0.421
GG	CC	-0.328
AA	CT	0.557
GG	CT	0.301
GG	CC	-0.915
AG	CC	0.004
GG	CC	-0.839
GG	CC	-2.155
GG	CC	0.175
GG	CT	-1.208
AA	TT	-0.412
GG	CC	-1.436
AG	CT	0.707
AG	CT	0.082
GG	CT	0.8
GG	CC	0.098
GG	CT	-0.038
GG	CC	-0.418
GG	CC	0.693
GG	CC	0.264
GG	CC	1.645
GG	CC	1.835
AA	CC	0.617
GG	CC	0.577
AA	CT	-0.711
GG	CC	0.381
GG	CC	-0.133
GG	CC	-0.851
GG	CC	1.215
GG	CT	0.772
AG	CC	1.344
GG	CC	-0.605
GG	CC	0.439
AG	CC	-0.156
GG	CC	0.826
GG	CC	1.187
GG	CT	-1.029
GG	CC	1.756
GG	CC	1.523
AG	CC	-1.066
AA	CT	-1.416
GG	CC	-0.518
GG	CC	0.392
GG	CC	0.694
GG	CC	1.386
GG	CT	1.413
AA	TT	-1.287
GG	CC	0.922
GG	CC	1.587
GG	CC	0.636
GG	CC	0.853
GG	CC	-0.449
GG	CC	-0.226
AG	CC	1.448
GG	CC	1.484
GG	CC	-2.639
GG	CC	-1.47
GG	CT	-0.932
AA	TT	-1.186
AG	CC	0.278
AA	TT	-0.855
AG	CC	0.784
AG	CT	1.346
GG	CC	0.057
GG	CC	-0.965
GG	CC	0.032
AA	TT	-1.647
GG	CC	1.503
GG	CC	0.53
GG	CT	-0.844
AG	CT	0.103
GG	CC	1.823
GG	CC	0.664
GG	CT	0.352
GG	CT	-0.03
AG	CT	0.959
GG	CC	0.758
GG	CC	-0.301
GG	CC	0.817
AG	TT	-0.887
GG	CC	0.454
GG	CC	0.087
GG	CC	0.691
GG	CC	0.395
GG	CC	0.945
GG	CC	1.444
AG	TT	-0.664
AA	CT	0.836
AG	CC	0.633
GG	CT	-0.335
GG	CC	0.896
GG	CC	0.499
GG	CC	1.419
GG	CC	1.517
GG	CC	0.779
GG	CT	-0.403
GG	CC	1.406
AG	CC	-0.902
AG	CC	0.914
AG	CT	0.738
GG	CC	0.215
AG	TT	-1.929
GG	CC	1.444
AA	TT	-0.346
GG	CC	1.092
GG	CT	-1.336
AG	CT	0.781
GG	CT	0.537
GG	CC	1.14
GG	CC	0.027
GG	CC	1.1
GG	CC	-0.885
GG	CC	-0.283
GG	CT	0.561
AG	TT	-1.522
GG	CT	-1.412
GG	CC	1.605
AG	CC	0.526
GG	CC	-1.01
GG	CC	0.898
GG	CC	1.167

## Sheet: Figure3d
Figure 3d - Variations in log-transformed FHR-4 levels among subjects with Risk/Risk diplotypes stratified by rs10494745 (AA or GG) and rs61818956 (CC or TT) diplotypes.
rs1061170	rs10494745	rs61818956	Log_FHR4_Norm
CC	GG	CC	0.487
CC	GG	CC	0.989
CC	AA	CC	-2.258
CC	GG	CC	-0.573
CC	AA	CC	-1.309
CC	AA	CC	-1.666
CC	GG	CC	0.929
CC	GG	CC	-0.558
CC	GG	TT	1.072
CC	GG	TT	-1.376
CC	GG	CC	0.588
CC	GG	CC	0.489
CC	GG	CC	1.539
CC	GG	TT	1.297
CC	GG	TT	1.503
CC	GG	CC	0.443
CC	GG	CC	0.874
CC	GG	CC	0.324
CC	AA	CC	-2.155
CC	GG	CC	1.078
CC	GG	CC	-0.49
CC	GG	TT	1.876
CC	GG	TT	1.796
CC	GG	TT	1.767
CC	GG	CC	-2.97
CC	GG	CC	-1.556
CC	AA	CC	-2.059
CC	AA	CC	-0.873
CC	GG	TT	0.757
CC	AA	CC	0.194
CC	GG	TT	0.508
CC	GG	CC	-0.087
CC	GG	CC	0.092
CC	AA	CC	1.016
CC	AA	CC	-2.179
CC	GG	CC	0.319
CC	GG	TT	-0.211
CC	GG	CC	0.863
CC	GG	CC	1.512
CC	AA	CC	-1.469
CC	GG	CC	-0.83
CC	AA	CC	-2.749
CC	GG	CC	-2.529
CC	GG	TT	-0.417
CC	GG	CC	0.824
CC	GG	TT	0.555
CC	GG	CC	1.215
CC	GG	TT	1.187
CC	GG	TT	1.386
CC	AA	CC	-2.639
CC	GG	CC	1.444
CC	GG	TT	0.896
CC	GG	TT	1.517
CC	GG	TT	1.406
CC	AA	CC	-1.412
CC	AA	CC	-1.01
